# Supplementary material for: Circular PPP1R13B RNA Promotes Chicken Skeletal Muscle Satellite Cell Proliferation and Differentiation via Targeting miR-9-5p
Source: Animals (Basel). 2021 Aug 13;11(8):2396. doi: 10.3390/ani11082396 (PMC8388737; doi:10.3390/ani11082396)
Supplement: Supplementary file 1 [file animals-11-02396-s001.zip]

Archive with 1 entries (1 files):
- animals-1311246-supplementary.xlsx
