# Supplementary material for: Circular PPP1R13B RNA Promotes Chicken Skeletal Muscle Satellite Cell Proliferation and Differentiation via Targeting miR-9-5p
Source: Animals (Basel). 2021 Aug 13;11(8):2396. doi: 10.3390/ani11082396 (PMC8388737; doi:10.3390/ani11082396)
Supplement: Supplementary file 1 [file animals-11-02396-s001.zip › animals-1311246-supplementary.xlsx]

## Sheet: Table. S1
Table. S1. RNA oligonucleotides in this article
Name	siRNA sequence (5′-3′)
siRNA-circPPP1R13B-1	CGUACAGAGAACGGGAUGATT
	UCAUCCCGUUCUCUGUACGTT
siRNA-circPPP1R13B-2	GAACGGGAUGAUAUUAACUTT
	AGUUAAUAUCAUCCCGUUCTT
siRNA-circPPP1R13B-3	CAGAGAACGGGAUGAUAUUTT
	AAUAUCAUCCCGUUCUCUGTT
Negative siRNA	UUCUCCGAACGUGUCACGUTT
	ACGUGACACGUUCGGAGAATT
miR-9-5p mimic	UCUUUGGUUAUCUAGCUGUAUGA
Negative mimic	UUGUACUACACAAAAGUACUG

## Sheet: Table. S2
Table. S2. qRT-PCR primers in this article
Gene	Primer sequence (5′-3′)	Product length (nt)
circPPP1R13B	F: TTCCACGCCATACTTCAG	208
	R: CGACAAACCCAGAACCAA
PPP1R13B	F: TTACTATTCTAAGACGCAAGG	134
	R: AGCAAGGGTTCGCTGT
IGF2BP3	F: GCTGCTGCTGCTTCATATCCAC	80
	R: CCTGCTTGCCAATAATAGCTCCA
MYOD	F: GCCGCCGATGACTTCTATGA	66
	R: CAGGTCCTCGAAGAAGTGCAT
MYOG	F: CGTGTGCCACAGCCAATG	63
	R: CCGCCGGAGAGAGACCTT
MYHC	F: GAAGGAGACCTCAACGAGATGG	138
	R: ATTCAGGTGTCCCAAGTCATCC
β-Actin	F: GTCCACCGCAAATGCTTCTAA	78
	R: TGCGCATTTATGGGTTTTGTT
GAPDH	F: CCAGAACATCATCCCAGCGTC	136
	R: ACGGCAGGTCAGGTCAACAA
miR-9-5p	TCTTTGGTTATCTAGCTGTATGA	/
	CAGGTCCAGTTTTTTTTTTTTTT
U6	GGGCCATGCTAATCTTCTCTGTA	/
	CAGGTCCAGTTTTTTTTTTTTTT

## Sheet: Table. S3
Table. S3. The predicted target miRNAs of circPPP1R13B
Target miRNA	MFE(kcal/mol)	Seed compete	Position
miR-10a-5p	-19.3	7mer-m8	233
miR-10b-5p	-19.2	7mer-m8	235
miR-122-3p	-18.2	7mer-m8	124
miR-1306-3p	-21.2	7mer-m8	118
miR-138-2-3p	-19.3	7mer-m9	202
miR-1655-5p	-24.5	8mer	233
miR-1670	-27.7	7mer-m8	119
miR-1784-5p	-23.1	7mer-m8	9
miR-1787	-15.3	7mer-m8	49
miR-1a-1-5p	-17.8	7mer-m8	125
miR-1a-2-5p	-16	7mer-m8	124
miR-1b-5p	-18.7	7mer-m8	125
miR-2131-5p	-20.2	8mer	71
miR-6544-5p	-15.2	7mer-m8	1
miR-6623-3p	-24.2	7mer-m8	237
miR-7455-3p	-30.3	7mer-m8	195
miR-7463-3p	-24.5	7mer-m8	235
miR-9-5p	-20.6	7mer-m8	243
